# Supplementary material for: Overexpression of OsCIPK30 Enhances Plant Tolerance to Rice stripe virus
Source: Front Microbiol. 2017 Nov 24;8:2322. doi: 10.3389/fmicb.2017.02322 (PMC5705616; doi:10.3389/fmicb.2017.02322)
Supplement: DATA SHEET 1 — Primers used in this study. [file Data_Sheet_1.XLS]

## Sheet: Sheet1
Primers name	Sequence (5’→3’)	Description of amplified product
OsCIPK29-F	CCAGGACGCGAGCCACTTCGCGATG	OsCIPK29 gene fragment, for real-time PCR
OsCIPK29-R	GGAGCCAGGGGAGCATGCGAGTATG
OsCIPK25-F	GGGGATTCAAGGAGGTCACC	OsCIPK25 gene fragment, for real-time PCR
OsCIPK25-R	ACACCGAGGTGTGCATGCCG
OsCIPK30-F	CAGGCGACGTGCCCGCTC	OsCIPK30 gene fragment, for real-time PCR
OsCIPK30-R	CTCGAGGGCCTCACGTCGATC
OsCIPK5-F	GGGGTACAAACCAGCAGTG	OsCIPK5 gene fragment, for real-time PCR
OsCIPK5-R	CTCACTGGCTTCAAAGAGC
OsCIPK32-F	GGGCTACAAACGCCCAGAG	OsCIPK32 gene fragment, for real-time PCR
OsCIPK32-R	GAGCTTCTGGTTCTTCTTTC
OsCIPK26-F	ATCCAGTGATGTAAATGCAC	OsCIPK26 gene fragment, for real-time PCR
OsCIPK26-R	TTCGGGAGGCTTAATGAAGC
PRB1-3-F	ATGGCGAGTTCGTCGAGCAGGTTAT	PRB1-3 gene fragment, for real-time PCR
PRB1-3-R	GAGTTCTGCGCCGTCGCCGCCATGG
PRB1-2-F	ATGGCGTCGAAAGCCTTTGCACTCG	PRB1-2 gene fragment, for real-time PCR
PRB1-2-R	TCGACGAAGTCCTGCGGCGAGCTCT
PR1-F	ATGGCATCCACCAACAGCTGGACCC	PR1 gene fragment, for real-time PCR
PR1-R	TCCATGACGGCGGCGCGGAACAGGC
PR10-F	ATGGACGCGTCCGCCATGCCCAAGG	PR10 gene fragment, for real-time PCR
PR10-R	GTGCCTGGACCGCCATTCCCCTCAA
OsCIPK30-F	CACCATGAGTACAACCAAAGTGAAGAGACG	Amplified OsCIPK30 ORF for pENTR construction
OsCIPK30-R	CTAGGAAAGTTGATTTTGAAGATCATCTGA
NS3-F	CACCATGAACGTGTTCACATCGTCT	Amplified NS3 ORF for pENTR construction
NS3-R	CTACAGCACAGCTGGAGAGCTGCCT
